# Supplementary material for: Prognostic and tumor microenvironmental features of gastric cancer revealed by macrophage polarization and protein lactylation-related genes
Source: Front Genet. 2025 Jul 2;16:1541489. doi: 10.3389/fgene.2025.1541489 (PMC12263385; doi:10.3389/fgene.2025.1541489)
Supplement: Supplementary file 1 [file Table2.xlsx]

## Sheet: Sheet1
Table S2. Comparative analysis table of prognostic-related gene mode.
Category	Yang et al. 2023 (6-gene Model)	Sun et al. 2024 (3-gene Model)	This Study (2-gene Model)
Gene Set	EFNA3, PLOD2, STC1, VCAN, NUP50, HBB	COL4A1, SLC16A7, IRAK1	ERCC6L, MYB
Training	TCGA-GC (377 cases)	TCGA-GC (training set)	TCGA-GC (training set)
Validation Cohorts	GSE84437 (426 cases)	GSE66229 (validation set)	GSE66229 (validation set)
C-index (TCGA)	Not explicitly reported (survival differences analyzed via Kaplan-Meier)	0.6 (TCGA-GC)	0.59 (TCGA-GC)
1-year AUC (TCGA)	Not explicitly reported	0.65 (TCGA-GC)	0.61 (TCGA-GC)
3-year AUC (TCGA)	Not explicitly reported	0.62 (TCGA-GC)	0.61 (TCGA-GC)
C-index (GSE66229)	Not involved in this dataset	0.6 (GSE66229)	0.6 (GSE66229)
1-year AUC (GSE66229)	Not involved in this dataset	0.62 (GSE66229)	0.63 (GSE66229)
3-year AUC (GSE66229)	Not involved in this dataset	0.63 (GSE66229)	0.64 (GSE66229)
Macrophage Findings	High lactylation score positively correlated with macrophage infiltration (especially M2 macrophages), promoting immune evasion	Lactate induces M2 macrophage polarization via SLC16A7; increased M2 macrophage infiltration and upregulated PD-L1 expression in high-risk group	Increased monocyte infiltration in high-risk group; MYB associated with M2 macrophage polarization, ERCC6L positively correlated with T cell function
Wet Lab Validation	Western blot (PLOD2, GLUT3), immunohistochemistry, LDHA inhibitor assay, cell function assays (colony formation, migration, etc.)	Western blot (SLC16A7, PD-L1), immunohistochemistry, lactate treatment assay, T cell killing assay	qPCR (ERCC6L, MYB), immunohistochemistry (Kla, MYB, ERCC6L)
Estimated Assay Cost (USD)	Multi-gene expression + functional assays: $3,000–$5,000 (including sequencing and antibody detection)	Three-gene expression + cell assays: $2,500–$4,000 (including qPCR and Western blot)	Two-gene detection: $2,000–$3,500 (including qPCR and immunohistochemistry)
