# Supplementary material for: Prognostic and tumor microenvironmental features of gastric cancer revealed by macrophage polarization and protein lactylation-related genes
Source: Front Genet. 2025 Jul 2;16:1541489. doi: 10.3389/fgene.2025.1541489 (PMC12263385; doi:10.3389/fgene.2025.1541489)
Supplement: Supplementary file 2 [file Table3.xlsx]

## Sheet: Supplementary Table 1
immu_score	gene	Corrvalue	pValue	stars
Monocytes	MYB	-0.323	2.00178e-06	****
T cells CD4 memory activated	MYB	0.302	9.64291e-06	****
Mast cells resting	ERCC6L	-0.317	3.14538e-06	****
Monocytes	ERCC6L	-0.377	2.09132e-08	****
NK cells resting	ERCC6L	0.334	8.83969e-07	****
T cells CD4 memory activated	ERCC6L	0.376	2.31485e-08	****
T cells regulatory (Tregs)	ERCC6L	-0.311	5.21514e-06	****
