# Supplementary material for: Prognostic and tumor microenvironmental features of gastric cancer revealed by macrophage polarization and protein lactylation-related genes
Source: Front Genet. 2025 Jul 2;16:1541489. doi: 10.3389/fgene.2025.1541489 (PMC12263385; doi:10.3389/fgene.2025.1541489)
Supplement: Supplementary file 4 [file Table4.xlsx]

## Sheet: Supplementary Table 2
hallmark	gene	correlation	pvalue	stars
ADIPOGENESIS	ERCC6L	-0.354641	8.235e-12	****
ANGIOGENESIS	MYB	-0.367546	1.23268e-12	****
APICAL_JUNCTION	ERCC6L	-0.43032	3.28813e-17	****
APICAL_JUNCTION	MYB	-0.319111	1.00181e-09	****
COAGULATION	MYB	-0.356382	6.40578e-12	****
EPITHELIAL_MESENCHYMAL_TRANSITION	ERCC6L	-0.38496	8.27616e-14	****
EPITHELIAL_MESENCHYMAL_TRANSITION	MYB	-0.324048	5.33124e-10	****
HYPOXIA	ERCC6L	-0.415036	5.26048e-16	****
HYPOXIA	MYB	-0.310228	3.02906e-09	****
KRAS_SIGNALING_UP	ERCC6L	-0.349546	1.70293e-11	****
MITOTIC_SPINDLE	ERCC6L	0.631596	2.30959e-40	****
MITOTIC_SPINDLE	MYB	0.314163	1.86389e-09	****
MYOGENESIS	ERCC6L	-0.552093	2.58465e-29	****
MYOGENESIS	MYB	-0.433627	1.77124e-17	****
NOTCH_SIGNALING	ERCC6L	-0.34402	3.68995e-11	****
