# Supplementary material for: Prognostic and tumor microenvironmental features of gastric cancer revealed by macrophage polarization and protein lactylation-related genes
Source: Front Genet. 2025 Jul 2;16:1541489. doi: 10.3389/fgene.2025.1541489 (PMC12263385; doi:10.3389/fgene.2025.1541489)
Supplement: Supplementary file 5 [file Table1.xlsx]

## Sheet: Sheet1
GENE	SEQUENCE
β-actin-F	CATGTACGTTGCTATCCAGGC
β-actin-R	CTCCTTAATGTCACGCACGAT
H-ERCC6L-F	AAGGATGAACGGACCAGAAAC
H-ERCC6L-R	CTGTGAGGAGGAGGCGATTAC
H-MYB-F2	AGCATGCGTTGCACTTCTTT
H-MYB-R2	CACAGGGGATGCGGATCAAA
