# Supplementary material for: Prognostic and tumor microenvironmental features of gastric cancer revealed by macrophage polarization and protein lactylation-related genes
Source: Front Genet. 2025 Jul 2;16:1541489. doi: 10.3389/fgene.2025.1541489 (PMC12263385; doi:10.3389/fgene.2025.1541489)
Supplement: Supplementary file 6 [file Table5.csv]

	high_group_res	low_group_res	padj	pvalue	log2FoldChange	drugs	sig
A.770041	3.692	4.108	8.20359881567782e-10	1.07003462813189e-10	-0.36284042325285	A.770041	A.770041****
AG.014699	4.142	4.197	4.33923294623671e-05	1.69796071809263e-05	-0.054704010942479	AG.014699	AG.014699****
AMG.706	4.104	4.252	2.87764555661853e-09	4.17050080669352e-10	-0.142479926800556	AMG.706	AMG.706****
AP.24534	1.602	1.69	6.65420787269026e-09	1.20547244070476e-09	-0.115123307557182	AP.24534	AP.24534****
AUY922	-2.733	-2.581	0.00320390942622022	0.00169482165300055	-0.159310855390005	AUY922	AUY922**
AZD.0530	3.876	4.317	9.33871070324796e-16	3.38359083451013e-17	-0.477848295039108	AZD.0530	AZD.0530****
AZD6482	3.421	3.852	2.25585580577231e-08	4.57709873634962e-09	-0.428635588232119	AZD6482	AZD6482****
AZD8055	0.353	0.3703	0.0173027039566362	0.010657462581986	-0.0236521451550819	AZD8055	AZD8055*
Bexarotene	4.625	4.827	1.14661041399385e-10	1.24631566738462e-11	-0.234116953445197	Bexarotene	Bexarotene****
Bicalutamide	4.464	4.517	0.00165759871969663	0.000828799359848313	-0.0328274658218879	Bicalutamide	Bicalutamide***
BMS.536924	2.573	2.883	0.000506099610178369	0.000242047639650524	-0.283562724352913	BMS.536924	BMS.536924***
BMS.708163	4.926	4.959	0.0064420205436675	0.00364114204642076	-0.03639940454641	BMS.708163	BMS.708163**
BMS.754807	1.255	1.49	0.00375629094944756	0.00204146247252585	-0.205252947202887	BMS.754807	BMS.754807**
Bryostatin.1	-1.238	-1.1	3.17317303241818e-12	2.0694606733162e-13	-0.122720752205557	Bryostatin.1	Bryostatin.1****
BX.795	1.976	2.423	1.4906091573703e-07	3.99656078425371e-08	-0.42812396207795	BX.795	BX.795****
CCT007093	5.576	5.642	6.98786496688028e-18	1.01273405317105e-19	-0.06721426921471	CCT007093	CCT007093****
CGP.60474	-1.748	-1.658	0.00196083231163049	0.00100883401540409	-0.121087421080913	CGP.60474	CGP.60474**
CHIR.99021	4.731	4.832	0.0024714439870046	0.00128944903669805	-0.0982130299514488	CHIR.99021	CHIR.99021**
Dasatinib	1.949	2.758	9.15001819157521e-14	3.97826877894575e-15	-0.944083638306735	Dasatinib	Dasatinib****
DMOG	6.569	7.311	3.02360080386613e-17	8.76406030106125e-19	-0.834299776539459	DMOG	DMOG****
Elesclomol	-3.258	-2.878	1.19046037267373e-07	3.10554879827931e-08	-0.402652875531685	Elesclomol	Elesclomol****
Erlotinib	4.381	4.458	0.00389544049176002	0.00214531505343305	-0.104226399514543	Erlotinib	Erlotinib**
FTI.277	3.644	3.778	3.07560912713029e-08	7.35471747792025e-09	-0.148835929389026	FTI.277	FTI.277****
GDC0941	2.126	2.229	6.46538268418856e-09	1.07756378069809e-09	-0.112899666055863	GDC0941	GDC0941****
GNF.2	4.53	4.631	7.23831595797047e-11	7.34321908779612e-12	-0.11437701521429	GNF.2	GNF.2****
GSK269962A	3.398	3.683	9.67084641295372e-05	4.27479442891432e-05	-0.26431900558122	GSK269962A	GSK269962A****
Imatinib	4.957	5.062	5.79407012739521e-13	2.93902107911351e-14	-0.109994720326791	Imatinib	Imatinib****
JNJ.26854165	2.604	2.992	1.45476547145205e-17	3.16253363359142e-19	-0.39539945711725	JNJ.26854165	JNJ.26854165****
KIN001.135	6.065	6.114	5.90389998805973e-06	1.96796666268658e-06	-0.0461538797616337	KIN001.135	KIN001.135****
KU.55933	5.05	5.102	0.0587504861722648	0.0391669907815099	-0.0602858894372389	KU.55933	KU.55933*
Lapatinib	4.271	4.44	0.000146650443354551	6.58864310723343e-05	-0.173472045781076	Lapatinib	Lapatinib****
LFM.A13	6.056	6.26	1.76576640289393e-24	1.27954087166227e-26	-0.197898380929299	LFM.A13	LFM.A13****
MG.132	1.416	1.751	6.46538268418856e-09	1.05640911340269e-09	-0.354572350150321	MG.132	MG.132****
Midostaurin	0.6356	1.015	1.80967155512338e-07	4.98315355758612e-08	-0.309703937215397	Midostaurin	Midostaurin****
NU.7441	3.461	3.606	1.81203493095312e-05	6.69665083178328e-06	-0.139752263088932	NU.7441	NU.7441****
Nutlin.3a	4.351	4.702	4.98354641950831e-05	1.98619603676056e-05	-0.346316434920212	Nutlin.3a	Nutlin.3a****
NVP.BEZ235	-2.581	-2.281	2.83620206886376e-08	6.01185014653856e-09	-0.309033426651416	NVP.BEZ235	NVP.BEZ235****
OSI.906	3.857	4.036	0.00375629094944756	0.00204146247252585	-0.165737879381632	OSI.906	OSI.906**
Pazopanib	4.416	4.658	7.23831595797047e-11	6.92161539962705e-12	-0.283937314650081	Pazopanib	Pazopanib****
PD.0332991	2.314	2.372	2.58552580638477e-05	9.74256100956581e-06	-0.0868720356738431	PD.0332991	PD.0332991****
PF.02341066	4.339	4.401	0.00881751357847233	0.00507823998358442	-0.0547047143808177	PF.02341066	PF.02341066**
PHA.665752	4.947	5.02	0.000336169534320998	0.000155904711569158	-0.0533152394765466	PHA.665752	PHA.665752***
PLX4720	4.692	4.838	0.0002108762399561	9.62695878060458e-05	-0.1683489716513	PLX4720	PLX4720****
Temsirolimus	-1.522	-0.9185	2.83620206886376e-08	6.16565667144297e-09	-0.553554167577888	Temsirolimus	Temsirolimus****
VX.702	4.279	4.461	5.81792996958211e-06	1.89715107703765e-06	-0.177642597098256	VX.702	VX.702****
WH.4.023	3.823	4.32	2.04623721111845e-08	4.00350758697087e-09	-0.46367522063326	WH.4.023	WH.4.023****
WO2009093972	2.819	3.186	6.16544412885405e-13	3.57417050948061e-14	-0.415800629957612	WO2009093972	WO2009093972****
WZ.1.84	5.568	5.829	1.28186932915483e-05	4.64445409114069e-06	-0.255445170982314	WZ.1.84	WZ.1.84****
X17.AAG	-1.034	-0.9208	0.0530037059512259	0.0349517191417504	-0.163528085496094	X17.AAG	X17.AAG*
