# Supplementary material for: Prognostic and tumor microenvironmental features of gastric cancer revealed by macrophage polarization and protein lactylation-related genes
Source: Front Genet. 2025 Jul 2;16:1541489. doi: 10.3389/fgene.2025.1541489 (PMC12263385; doi:10.3389/fgene.2025.1541489)
Supplement: Supplementary file 7 [file Table6.csv]

	high_group_res	low_group_res	padj	pvalue	log2FoldChange	drugs	sig
A.443654	-0.5409	-0.6642	7.77224490582493e-06	2.64706891720124e-06	0.133299616506887	A.443654	A.443654****
ABT.888	5.427	5.296	9.84712922110236e-07	2.85424035394271e-07	0.100612343566725	ABT.888	ABT.888****
AICAR	8.284	8.075	0.000672266113725998	0.00032639006970755	0.152375976142343	AICAR	AICAR***
ATRA	5.356	5.197	0.0016843969322411	0.000854404240991864	0.104001914729285	ATRA	ATRA***
BAY.61.3606	2.629	2.278	8.53222426751696e-05	3.70966272500737e-05	0.257595728181232	BAY.61.3606	BAY.61.3606****
BI.2536	-1.403	-1.728	2.26159454223824e-10	2.78602226217754e-11	0.328527696320035	BI.2536	BI.2536****
BIBW2992	2.32	2.173	1.16011667733119e-08	2.18572707323268e-09	0.145182370456875	BIBW2992	BIBW2992****
BI.D1870	2.764	2.504	2.20674694720175e-06	6.87609556012138e-07	0.213164175984427	BI.D1870	BI.D1870****
BIRB.0796	5.902	5.876	1.14583167191325e-07	2.90609482006983e-08	0.026306068672076	BIRB.0796	BIRB.0796****
Bosutinib	2.986	2.819	0.0312556034654351	0.0201575993364038	0.109407159079132	Bosutinib	Bosutinib*
Camptothecin	-3.743	-4.087	0.000395229873029163	0.00018615899816591	0.271331424531034	Camptothecin	Camptothecin***
CCT018159	3.6	3.211	3.05432227254419e-08	7.08248642908797e-09	0.289808940515702	CCT018159	CCT018159****
Cyclopamine	6.538	6.481	6.251546401248e-05	2.53685940920209e-05	0.0565494885153592	Cyclopamine	Cyclopamine****
Cytarabine	0.837	0.532	2.07053732159844e-06	6.30163532660396e-07	0.243259184752964	Cytarabine	Cytarabine****
Doxorubicin	-1.814	-1.918	0.0226548226604984	0.0144465535806077	0.108527644700501	Doxorubicin	Doxorubicin*
Epothilone.B	-4.527	-5.079	7.46616839612486e-12	5.95129364908504e-13	0.399696275980549	Epothilone.B	Epothilone.B****
Etoposide	2.171	1.664	2.86004984370887e-07	8.08274955830767e-08	0.419710353962425	Etoposide	Etoposide****
Gemcitabine	-2.351	-2.494	4.23517964930151e-05	1.62655450299261e-05	0.141484561720833	Gemcitabine	Gemcitabine****
GSK.650394	4.465	4.101	1.20810894714884e-10	1.40070602567982e-11	0.283931443997371	GSK.650394	GSK.650394****
GW.441756	4.304	4.284	0.000753791836899975	0.000371433658762307	0.0186973367325933	GW.441756	GW.441756***
GW843682X	-2.032	-2.479	4.76606618524495e-11	4.14440537847387e-12	0.442827214420082	GW843682X	GW843682X****
Lenalidomide	5.418	5.387	0.0180585197815747	0.0112538601537349	0.0379753967813681	Lenalidomide	Lenalidomide*
Metformin	10.61	10.49	0.00881751357847233	0.00511160207447671	0.098149450769597	Metformin	Metformin**
Methotrexate	1.162	0.7395	7.2055904760144e-08	1.77529040713398e-08	0.303693145511197	Methotrexate	Methotrexate****
Mitomycin.C	-0.7182	-1.026	6.57533371686116e-09	1.14353629858455e-09	0.359125472756163	Mitomycin.C	Mitomycin.C****
MS.275	0.8841	0.6829	4.79564300527412e-06	1.5290455958845e-06	0.233139012298488	MS.275	MS.275****
Obatoclax.Mesylate	-0.5793	-0.8286	6.29526098548926e-05	2.64583432723462e-05	0.231313919764635	Obatoclax.Mesylate	Obatoclax.Mesylate****
Paclitaxel	-2.762	-2.955	0.0113265709208532	0.00681235787268707	0.193930463291003	Paclitaxel	Paclitaxel**
Parthenolide	4.928	4.712	8.1807481269041e-06	2.84547760935795e-06	0.205044925872079	Parthenolide	Parthenolide****
PD.0325901	0.3193	0.1067	0.052483650009722	0.0342284673976448	0.140093831833313	PD.0325901	PD.0325901*
Pyrimethamine	4.671	4.378	4.62892640038871e-09	7.04401843537413e-10	0.357413201500528	Pyrimethamine	Pyrimethamine****
QS11	4.002	3.711	4.13462610936281e-12	2.99610587634986e-13	0.279202781787269	QS11	QS11****
Rapamycin	-0.203	-0.2718	0.011443486704981	0.0069656006030319	0.199075661082931	Rapamycin	Rapamycin**
SB590885	4.99	4.882	0.00982288592973135	0.00576560695875535	0.0810442620131075	SB590885	SB590885**
SL.0101.1	5.601	5.498	8.3636803128422e-05	3.57577636563543e-05	0.111817502449771	SL.0101.1	SL.0101.1****
Sorafenib	3.891	3.847	6.25782769977309e-05	2.58475491947149e-05	0.0764820305626581	Sorafenib	Sorafenib****
S.Trityl.L.cysteine	1.702	1.463	2.92342281102921e-08	6.56710921318157e-09	0.239283911862709	S.Trityl.L.cysteine	S.Trityl.L.cysteine****
Thapsigargin	-4.176	-4.245	0.00998933249993005	0.00593569032604539	0.0527436810533217	Thapsigargin	Thapsigargin**
Tipifarnib	2.464	2.159	0.00595453979424943	0.00332246060983482	0.194497293872544	Tipifarnib	Tipifarnib**
Vinorelbine	-3.467	-3.728	9.64128054269492e-06	3.42335323617428e-06	0.223299064851885	Vinorelbine	Vinorelbine****
Vorinostat	1.453	1.26	1.51703892546957e-06	4.50714463364147e-07	0.182437541397744	Vorinostat	Vorinostat****
VX.680	2.734	2.384	2.69972073833593e-09	3.71700681365091e-10	0.341571625364625	VX.680	VX.680****
X681640	2.583	2.456	0.0191853030613197	0.012095082364745	0.0922398830286761	X681640	X681640*
